# Supplementary material for: Keap1 inhibition sensitizes head and neck squamous cell carcinoma cells to ionizing radiation via impaired non-homologous end joining and induced autophagy
Source: Cell Death Dis. 2020 Oct 21;11(10):887. doi: 10.1038/s41419-020-03100-w (PMC7578798; doi:10.1038/s41419-020-03100-w)
Supplement: Supplementary file 6 — Supplementary Table [file 41419_2020_3100_MOESM6_ESM.xlsx]

## Sheet: Foglio1
	0 Gy DMSO				6 Gy DMSO				0 Gy KEAP1				6 Gy KEAP1
	Trial 1		Trial 2		Trial 1		Trial 2		Trial 1		Trial 2		Trial 1		Trial 2
	Replicate 1	Replicate 2	Replicate 1	Replicate 2	Replicate 1	Replicate 2	Replicate 1	Replicate 2	Replicate 1	Replicate 2	Replicate 1	Replicate 2	Replicate 1	Replicate 2	Replicate 1	Replicate 2
ATG3	0.826998	1.173	1.0042	0.9958	0.933834	0.943372	1.00872	1.05527	0.816847	1.06082	1.08008	1.21938	0.666606	0.94753	0.845608	1.28237
ATG4A	1.01147	0.988527	1.02365	0.97635	1.40502	1.30444	1.07697	0.955333	1.15673	1.18238	1.05136	1.06547	1.13952	1.28109	0.829445	1.294
ATG4B	1.04547	0.954527	0.943116	1.05688	2.24805	1.63015	2.37189	2.05449	1.01747	1.07146	1.06764	0.71885	1.49079	1.04705	1.70479	1.73868
ATG5	0.902238	1.09776	0.970998	1.029	1.59742	1.08064	0.0597733	0.06165	0.938938	0.746844	0.065902	0.0617924	0.727402	0.632281	0.0484887	0.055322
ATG7	0.83765	1.16235	0.958771	1.04123	1.13568	1.08004	1.04915	1.25294	0.644577	1.1612	0.9472	1.28063	0.539779	1.01129	1.33321	1.5395
ATG10	0.87162	1.12838	0.753929	1.24607	0.730718	0.842563	0.652215	0.911269	0.587358	0.810592	1.01712	1.34239	0.429558	0.766536	1.15419	1.38199
ATG12	0.828483	1.17152	0.963202	1.0368	0.681223	0.607415	0.847793	0.901023	0.934865	0.918654	0.814186	0.937745	0.908788	1.20403	1.4015	1.5877
ATG13	0.915759	1.08424	0.919106	1.08089	1.08921	1.27724	0.763011	0.916299	1.01104	1.09533	1.05881	1.28814	0.909989	0.858874	1.94517	2.01514
Beclin	1.03856	0.96144	1.05256	0.947443	1.07126	1.02516	1.8001	1.66119	1.17299	1.05515	0.916535	1.36271	0.627509	0.453203	2.40728	2.26259
BNIP3L	1.08661	0.913387	1.00904	0.990956	1.18577	1.06998	0.0921634	0.0617939	0.557464	0.44694	0.0281144	0.0342477	0.269012	0.358856	0.0390818	0.0647217
DDR2	1.16829	0.831708	0.858711	1.14129	2.15346	2.55413	0.113081	0.131915	2.41008	2.91975	0.0625622	0.0465685	3.8927	4.53158	0.0766952	0.0558784
GABARAP	1.03007	0.969931	0.896696	1.1033	1.46875	1.54403	0.0736079	0.041212	1.46328	1.41931	0.0369509	0.0310881	1.747	1.69539	0.0435296	0.0411273
LAMP1	1.11095	0.889049	1.03876	0.961242	1.31749	1.04435	1.02629	1.05018	1.22504	1.07972	0.790663	0.571228	1.08899	0.897396	0.87386	0.76794
LC3A	1.07986	0.920141	1.09534	0.904663	1.11797	0.809621	0.947805	0.995586	1.01953	0.703057	1.01306	0.801059	0.937658	0.717833	1.00393	0.834121
LC3B	1.1312	0.868797	1.15146	0.848544	1.06539	0.824089	1.15644	1.04858	1.04882	0.760821	1.03706	0.757437	1.031	0.883691	1.09477	0.825455
NBS1	1.12617	0.873832	1.09367	0.906332	1.23648	1.06672	1.07377	1.09814	1.10005	0.885578	0.974885	0.979991	1.01967	0.946042	0.984951	0.835676
P62	1.11219	0.887813	1.1428	0.8572	1.33213	1.24395	1.0205	1.0444	1.23915	0.978492	1.11091	0.860981	1.00226	0.825396	1.20339	0.956707
Rheb	0.437922	1.56208	1.17271	0.827294	0.948275	0.808588	0.119814	0.0839658	1.09995	0.669407	0.0924353	0.065644	2.80775	1.4622	0.0835742	0.0632341
MSK1	1.578	0.421997	1.28828	0.711724	1.40889	1.01611	0.0919822	0.0784237	1.63398	1.33913	0.0341623	0.0208595	2.39208	1.27247	0.0325473	0.012316
Alpha- Synuclein	1.327	0.672996	1.17705	0.822955	1.53538	1.18028	1.35859	1.03914	1.63276	1.03812	0.881259	0.594145	1.44637	0.978636	0.963131	0.550209
